# Supplementary material for: Epigenetic changes around the pX region and spontaneous HTLV-1 transcription are CTCF-independent
Source: Wellcome Open Res. 2018 Dec 11;3:105. Originally published 2018 Aug 24. [Version 2] doi: 10.12688/wellcomeopenres.14741.2 (PMC6305241; doi:10.12688/wellcomeopenres.14741.2)
Supplement: Supplementary file 3 [file wellcomeopenres-3-16324-s0006.tgz]

Archive with 1 entries (1 files):
- 90876f24-e711-4abf-953a-00e9740fde42_revised_Supplementary_Figure_3.pdf
